# Supplementary material for: KIF23 is an independent prognostic biomarker in glioma, transcriptionally regulated by TCF-4
Source: Oncotarget. 2016 Mar 22;7(17):24646–55. doi: 10.18632/oncotarget.8261 (PMC5029730; doi:10.18632/oncotarget.8261)
Supplement: Supplementary file 2 [file oncotarget-07-24646-s002.xlsx]

## Sheet: KIF23 correlated genes
Supplementary Table S1: KIF23 correlated genes.
Gene	R	P value
LDHD	-0.741241	2.16e-54
CRY2	-0.717271	1.84e-49
CBX7	-0.715053	4.95e-49
2016-09-08	-0.706982	1.69e-47
TOM1L2	-0.706626	1.97e-47
CBX7	-0.706584	2e-47
MRO	-0.69158	1.03e-44
C5orf53	-0.69001	1.93e-44
DKFZp779M0652	-0.68364	2.39e-43
ALDH2	-0.682681	3.48e-43
KNDC1	-0.675941	4.61e-42
KIAA1671	-0.673289	1.25e-41
ALDH2	-0.671974	2.05e-41
PC	-0.669899	4.42e-41
ALDH6A1	-0.664514	3.17e-40
SCN2B	-0.663146	5.2e-40
CPEB3	-0.662414	6.76e-40
NRG3	-0.659339	2.03e-39
WBP2	-0.659088	2.22e-39
C16orf5	-0.657269	4.21e-39
VSX1	-0.656687	5.17e-39
GABBR1	-0.656006	6.57e-39
SLC25A18	-0.653725	1.46e-38
GABRG1	-0.651907	2.73e-38
NCAM1	-0.651552	3.09e-38
EZH1	-0.648794	7.95e-38
PELI3	-0.647929	1.07e-37
PURA	-0.645583	2.36e-37
NR3C2	-0.645556	2.38e-37
ALDOC	-0.645198	2.69e-37
DBC1	-0.64438	3.54e-37
PLEKHB1	-0.643696	4.45e-37
CPE	-0.642194	7.34e-37
CAMK2G	-0.64203	7.75e-37
HLF	-0.641417	9.5e-37
RAB6B	-0.641238	1.01e-36
GSTM3	-0.640447	1.31e-36
WASF3	-0.639628	1.72e-36
CPEB3	-0.639319	1.9e-36
C20orf194	-0.639311	1.91e-36
RAB6B	-0.638591	2.41e-36
NAP1L2	-0.63797	2.96e-36
DNAJC12	-0.637725	3.21e-36
MAPK10	-0.637623	3.31e-36
SYNPO2	-0.637009	4.05e-36
SCN2B	-0.636384	4.97e-36
SPRYD3	-0.635823	5.96e-36
GRAMD1B	-0.635323	7.01e-36
KSR2	-0.634411	9.42e-36
SGSM1	-0.63434	9.64e-36
ACSL6	-0.634001	1.08e-35
PLEKHA6	-0.633423	1.3e-35
NDRG2	-0.631472	2.42e-35
SH3GL2	-0.631322	2.54e-35
PLEKHB1	-0.629726	4.23e-35
LYNX1	-0.628549	6.14e-35
CMTM4	-0.628307	6.63e-35
MAPRE2	-0.628135	7e-35
OLA1	-0.627027	9.93e-35
YPEL4	-0.626502	1.17e-34
AGXT2L1	-0.626141	1.31e-34
NTNG2	-0.625767	1.47e-34
BCL2L2	-0.623604	2.9e-34
CRY2	-0.62303	3.46e-34
TUB	-0.622516	4.06e-34
PNMAL2	-0.621826	5.02e-34
SPTBN4	-0.621773	5.1e-34
CAB39L	-0.620527	7.49e-34
C4orf12	-0.619377	1.07e-33
ANXA11	-0.619354	1.07e-33
KCNN1	-0.61931	1.09e-33
CPEB1	-0.619266	1.1e-33
ATP6V1G2	-0.618611	1.35e-33
AVPI1	-0.618234	1.51e-33
FBXW4	-0.618186	1.53e-33
ZBTB4	-0.618097	1.58e-33
RAB11FIP4	-0.617701	1.78e-33
ATP6V0A1	-0.617663	1.8e-33
CAMK2G	-0.616981	2.21e-33
NRSN1	-0.616398	2.64e-33
KBTBD11	-0.616342	2.69e-33
NCRNA00086	-0.61616	2.84e-33
MAP1A	-0.616033	2.95e-33
NAP1L3	-0.615951	3.02e-33
PINK1	-0.615877	3.09e-33
CCDC85A	-0.615624	3.34e-33
FBXW4	-0.614431	4.78e-33
NEBL	-0.614415	4.8e-33
KCNB1	-0.614303	4.97e-33
KLHDC1	-0.612704	8.02e-33
C12orf39	-0.612418	8.74e-33
SEC62	-0.612299	9.05e-33
ALDH5A1	-0.612194	9.34e-33
B3GNT1	-0.61214	9.49e-33
NDRG2	-0.611955	1e-32
SLC7A14	-0.611893	1.02e-32
NDRG3	-0.611052	1.31e-32
LOC153328	-0.609911	1.84e-32
LOC100130729	-0.609008	2.4e-32
PPPDE2	-0.608802	2.55e-32
SLC1A2	-0.608269	2.99e-32
MCF2	-0.60811	3.13e-32
FBXO44	-0.607808	3.42e-32
RTN1	-0.607321	3.95e-32
KIF1A	-0.606883	4.49e-32
ITPK1	-0.606795	4.61e-32
BZRAP1	-0.606554	4.94e-32
CALN1	-0.606466	5.07e-32
NCRNA00087	-0.606072	5.69e-32
ATP9A	-0.604982	7.81e-32
EHD3	-0.604689	8.51e-32
SLC1A2	-0.604282	9.57e-32
FBXL15	-0.604054	1.02e-31
PRKCB	-0.604024	1.03e-31
PPM1L	-0.603887	1.07e-31
PPP4R4	-0.603813	1.1e-31
NOXA1	-0.602987	1.39e-31
CYFIP2	-0.601668	2.04e-31
FAIM2	-0.601567	2.1e-31
PPP1R1A	-0.601498	2.14e-31
PPP1R1A	-0.601467	2.16e-31
FAM133A	-0.601228	2.31e-31
SLC25A23	-0.601127	2.38e-31
REPS2	-0.600605	2.76e-31
SERP2	-0.600602	2.77e-31
TMEM59L	-0.599655	3.62e-31
EPB41L1	-0.598998	4.37e-31
NRSN1	-0.598631	4.85e-31
ACO2	-0.598394	5.19e-31
PDE4DIP	-0.59791	5.96e-31
CDH18	-0.597747	6.24e-31
ARPP-21	-0.597736	6.26e-31
DOCK3	-0.597643	6.42e-31
SLC25A23	-0.597111	7.47e-31
RAB11FIP4	-0.597091	7.51e-31
LHPP	-0.596991	7.72e-31
EXOC6B	-0.596933	7.85e-31
ABCC8	-0.595687	1.12e-30
MAP3K5	-0.595265	1.26e-30
SIRPA	-0.595125	1.31e-30
SLC6A1	-0.595111	1.31e-30
PDE2A	-0.59507	1.33e-30
SAP18	-0.594829	1.42e-30
PDE2A	-0.594701	1.47e-30
TOLLIP	-0.593861	1.86e-30
YPEL3	-0.593451	2.09e-30
HPCAL4	-0.593007	2.36e-30
AIFM3	-0.592519	2.71e-30
ACO2	-0.592349	2.84e-30
THRA	-0.592246	2.92e-30
SLCO1A2	-0.592129	3.02e-30
PRKCB	-0.590877	4.27e-30
ADHFE1	-0.590794	4.37e-30
PPP1R3F	-0.590186	5.17e-30
PAQR6	-0.59	5.44e-30
MGC23284	-0.589818	5.72e-30
SYNGR1	-0.589684	5.94e-30
MATK	-0.589614	6.05e-30
SLC22A17	-0.588794	7.59e-30
ADD3	-0.587907	9.67e-30
KIAA0652	-0.587308	1.14e-29
OSCAR	-0.587166	1.18e-29
GNL1	-0.587074	1.22e-29
KIF6	-0.586992	1.24e-29
KIAA0513	-0.586904	1.27e-29
PRKCB	-0.58665	1.36e-29
SIRT3	-0.586546	1.4e-29
KIAA1467	-0.586514	1.42e-29
CALN1	-0.586395	1.46e-29
DHRS9	-0.585626	1.8e-29
ENHO	-0.585485	1.87e-29
FAM133A	-0.585428	1.9e-29
HS3ST4	-0.585414	1.91e-29
TMLHE	-0.585383	1.93e-29
GARNL3	-0.585233	2.01e-29
MAPK8IP2	-0.58503	2.12e-29
IQSEC2	-0.584642	2.35e-29
TPPP	-0.584632	2.36e-29
NMNAT2	-0.584601	2.38e-29
SCAMP1	-0.584446	2.48e-29
ADCY2	-0.584411	2.51e-29
AKAP6	-0.583967	2.83e-29
FAIM2	-0.583794	2.96e-29
GRIN2C	-0.583442	3.26e-29
ADARB2	-0.582409	4.3e-29
CACNG2	-0.582264	4.47e-29
SCAMP5	-0.582125	4.64e-29
FOXO4	-0.582087	4.69e-29
GABARAPL2	-0.58178	5.09e-29
PPP2R2B	-0.581706	5.19e-29
C4orf12	-0.581388	5.66e-29
CACNA2D3	-0.581327	5.75e-29
SLITRK5	-0.58079	6.64e-29
RTN3	-0.580391	7.38e-29
SYP	-0.580387	7.39e-29
ABLIM2	-0.580341	7.48e-29
MADD	-0.579799	8.64e-29
RICH2	-0.579567	9.2e-29
FAM169A	-0.579353	9.73e-29
ProSAPiP1	-0.579074	1.05e-28
MAST3	-0.579063	1.05e-28
FSTL5	-0.578696	1.16e-28
SPTBN1	-0.578575	1.2e-28
MYH7B	-0.578538	1.21e-28
CYFIP2	-0.578246	1.31e-28
ACADSB	-0.578038	1.38e-28
CHGB	-0.578008	1.39e-28
PPP2R2D	-0.577472	1.6e-28
C14orf159	-0.577284	1.68e-28
C7orf41	-0.577125	1.76e-28
SH3BGRL2	-0.577063	1.79e-28
C7orf41	-0.576948	1.84e-28
KLHL32	-0.576298	2.18e-28
ARPP-21	-0.576292	2.19e-28
C10orf4	-0.576199	2.24e-28
GOLSYN	-0.57604	2.34e-28
MYO18A	-0.575776	2.51e-28
C22orf9	-0.575763	2.51e-28
AKAP11	-0.575417	2.75e-28
BEX4	-0.575247	2.88e-28
WBP2	-0.575055	3.03e-28
AKR1C3	-0.574928	3.13e-28
CHGB	-0.574715	3.31e-28
PTPRT	-0.574537	3.47e-28
DLG2	-0.574387	3.61e-28
MFSD4	-0.574365	3.63e-28
PAIP2B	-0.573847	4.15e-28
APBB1	-0.573772	4.23e-28
PPP1R3C	-0.573548	4.49e-28
MINK1	-0.573456	4.6e-28
DMRTC1	-0.57328	4.81e-28
RASL10A	-0.573058	5.1e-28
ALDH5A1	-0.572585	5.77e-28
SLC25A27	-0.572489	5.91e-28
PIK3IP1	-0.572482	5.92e-28
FAM161B	-0.572158	6.44e-28
LOC157562	-0.572135	6.48e-28
LOC92973	-0.571833	7.01e-28
ATRNL1	-0.571826	7.02e-28
THRA	-0.571687	7.28e-28
GARNL3	-0.571683	7.29e-28
PAQR8	-0.571517	7.61e-28
ACBD4	-0.571442	7.76e-28
PPM1K	-0.571232	8.19e-28
NCKIPSD	-0.571193	8.27e-28
DBP	-0.570873	8.98e-28
ZNF706	-0.570256	1.05e-27
CA11	-0.57009	1.1e-27
GLUD2	-0.569907	1.15e-27
KIAA1737	-0.569876	1.16e-27
ADD3	-0.569699	1.22e-27
C20orf132	-0.569678	1.22e-27
MXI1	-0.569654	1.23e-27
FAM19A2	-0.569589	1.25e-27
NMNAT2	-0.569555	1.26e-27
KIAA0368	-0.568738	1.56e-27
APBB1	-0.568698	1.57e-27
TBRG1	-0.56868	1.58e-27
CBX6	-0.568648	1.59e-27
GABRG1	-0.568555	1.63e-27
KCNIP3	-0.568547	1.63e-27
GLUD1	-0.56821	1.78e-27
C1QTNF4	-0.56716	2.33e-27
ITSN1	-0.566994	2.43e-27
SVOP	-0.566581	2.7e-27
HIPK2	-0.566161	3.01e-27
PEX5L	-0.565964	3.16e-27
SLC25A28	-0.565656	3.42e-27
DLG2	-0.565364	3.68e-27
MFSD4	-0.56531	3.73e-27
PAIP2B	-0.565245	3.79e-27
FAM169A	-0.565056	3.98e-27
VPS53	-0.564683	4.37e-27
FBXO41	-0.564649	4.41e-27
OSBPL2	-0.564415	4.68e-27
FAM190B	-0.564403	4.69e-27
DAAM2	-0.564105	5.06e-27
PTPRT	-0.563997	5.2e-27
SIRPA	-0.563905	5.32e-27
C16orf86	-0.563822	5.44e-27
ZER1	-0.563505	5.89e-27
ARHGEF4	-0.563427	6e-27
EFHD1	-0.563224	6.32e-27
RASGRF1	-0.563217	6.33e-27
PPARA	-0.563113	6.5e-27
AMZ1	-0.562967	6.74e-27
NTSR2	-0.562905	6.85e-27
FRY	-0.562875	6.9e-27
CACNA2D3	-0.562831	6.97e-27
ANXA7	-0.562646	7.31e-27
PLCB1	-0.562627	7.34e-27
CRTAC1	-0.562346	7.88e-27
JPH3	-0.562138	8.3e-27
RPS6KA5	-0.56212	8.34e-27
BTRC	-0.562053	8.48e-27
PPP2R2C	-0.561799	9.04e-27
UNC80	-0.561669	9.34e-27
PDE4DIP	-0.561296	1.02e-26
ADAM22	-0.561282	1.03e-26
PPP1R12B	-0.561007	1.1e-26
LRPPRC	-0.560975	1.11e-26
RAB11FIP4	-0.560817	1.15e-26
SSTR2	-0.560657	1.2e-26
SGIP1	-0.560299	1.31e-26
CBX6	-0.560225	1.34e-26
ARF3	-0.56018	1.35e-26
LOC100128511	-0.560137	1.37e-26
LETMD1	-0.559802	1.49e-26
RUNDC3A	-0.559774	1.5e-26
SC5DL	-0.559489	1.61e-26
HDAC11	-0.559483	1.61e-26
CUL3	-0.559408	1.64e-26
GNAO1	-0.559348	1.67e-26
TARSL2	-0.559288	1.69e-26
NDUFC2	-0.559187	1.73e-26
PLEKHM3	-0.558871	1.87e-26
MLLT6	-0.55884	1.89e-26
GJB6	-0.55883	1.89e-26
FAM123A	-0.558669	1.97e-26
KIAA1409	-0.557847	2.42e-26
MGAT4C	-0.557828	2.43e-26
FAM155A	-0.557782	2.45e-26
HMP19	-0.557728	2.49e-26
LGI3	-0.557493	2.64e-26
FUT9	-0.55728	2.78e-26
TSPAN7	-0.557123	2.89e-26
ADCY2	-0.556554	3.32e-26
SNRPN	-0.556399	3.45e-26
SLC25A41	-0.556334	3.51e-26
STEAP2	-0.556276	3.56e-26
FBXL14	-0.556138	3.68e-26
GRM5	-0.556127	3.69e-26
KCNAB1	-0.556056	3.76e-26
PFKM	-0.555814	3.99e-26
SYN1	-0.555604	4.2e-26
PHYHIP	-0.555591	4.21e-26
SLCO1A2	-0.55503	4.83e-26
DDN	-0.554983	4.89e-26
ATRNL1	-0.554755	5.17e-26
C5orf4	-0.554675	5.27e-26
KALRN	-0.554617	5.34e-26
NDFIP2	-0.554581	5.39e-26
RNF141	-0.554235	5.87e-26
HSD17B6	-0.553978	6.25e-26
ADRBK2	-0.553729	6.64e-26
CPLX3	-0.553717	6.66e-26
ABLIM1	-0.553564	6.91e-26
CHST1	-0.553261	7.44e-26
KIAA0427	-0.553222	7.51e-26
SPOCK2	-0.553222	7.51e-26
KCNJ9	-0.55315	7.64e-26
BCR	-0.553026	7.87e-26
CABP1	-0.55299	7.95e-26
USH1C	-0.552985	7.95e-26
PEBP4	-0.552881	8.16e-26
NUDT7	-0.55288	8.16e-26
MCF2L2	-0.552372	9.23e-26
PEX5L	-0.552367	9.24e-26
KCNJ11	-0.552217	9.58e-26
CA4	-0.552038	1e-25
ABR	-0.551597	1.11e-25
HSPB8	-0.551276	1.2e-25
SLC25A28	-0.55106	1.27e-25
SAPS2	-0.550837	1.34e-25
C10orf4	-0.550477	1.46e-25
ZRANB1	-0.550395	1.49e-25
PNMA3	-0.550245	1.54e-25
GRM1	-0.550164	1.57e-25
SGIP1	-0.550111	1.59e-25
CASKIN1	-0.54964	1.79e-25
NTRK2	-0.549127	2.02e-25
C12orf54	-0.549074	2.05e-25
GPRC5B	-0.548864	2.15e-25
GHITM	-0.548571	2.31e-25
AKR1C1	-0.548357	2.43e-25
AKR1C1	-0.548349	2.43e-25
HS3ST4	-0.548318	2.45e-25
UNC13A	-0.547791	2.78e-25
CPLX1	-0.547612	2.9e-25
KLHDC1	-0.547116	3.27e-25
GRIN3A	-0.546758	3.56e-25
C21orf131	-0.54667	3.63e-25
ADD1	-0.546537	3.75e-25
LOC100133224	-0.546529	3.76e-25
SLC24A4	-0.546444	3.84e-25
RAPGEF3	-0.546433	3.85e-25
FUT9	-0.54636	3.91e-25
RICS	-0.546162	4.1e-25
USP54	-0.5461	4.16e-25
C14orf132	-0.546083	4.18e-25
AK5	-0.546075	4.19e-25
MKX	-0.546071	4.19e-25
AMN1	-0.545833	4.43e-25
SSTR2	-0.54575	4.52e-25
ARHGEF4	-0.545494	4.81e-25
PNCK	-0.545412	4.9e-25
NEBL	-0.545398	4.92e-25
KIAA1644	-0.545263	5.08e-25
KCNIP2	-0.545213	5.14e-25
ABHD14A	-0.544995	5.41e-25
CDH22	-0.5447	5.8e-25
MMAB	-0.544135	6.63e-25
KIAA0430	-0.544017	6.81e-25
MGAT3	-0.543948	6.93e-25
KIF3A	-0.54364	7.45e-25
CX3CL1	-0.543568	7.58e-25
SLC2A11	-0.543477	7.74e-25
SLC7A14	-0.543369	7.94e-25
LRRTM4	-0.543217	8.23e-25
RAPGEF4	-0.543169	8.32e-25
HIVEP2	-0.54292	8.82e-25
ADAP1	-0.542694	9.3e-25
UNC5A	-0.542383	1e-24
2016-09-03	-0.54232	1.02e-24
PCDH9	-0.542299	1.02e-24
N4BP2L1	-0.542166	1.05e-24
ECE2	-0.542162	1.05e-24
PDXK	-0.5419	1.12e-24
DSTYK	-0.541849	1.13e-24
VPS13D	-0.54174	1.16e-24
NDRG4	-0.541574	1.21e-24
DNAJC6	-0.541535	1.22e-24
NAP1L1	-0.541371	1.27e-24
SSTR1	-0.541277	1.3e-24
PDE4DIP	-0.541203	1.32e-24
SORL1	-0.541194	1.32e-24
REEP6	-0.541109	1.35e-24
SRGAP3	-0.541101	1.35e-24
MFSD6	-0.540975	1.39e-24
SNRPN	-0.54078	1.46e-24
WIPF2	-0.54049	1.56e-24
USP7	-0.540427	1.58e-24
GABRG2	-0.540201	1.67e-24
EFHD1	-0.539864	1.8e-24
STXBP6	-0.539716	1.87e-24
AP2A2	-0.539657	1.89e-24
PET112L	-0.539481	1.97e-24
VIPR1	-0.539202	2.1e-24
SCG3	-0.539012	2.2e-24
DNAJC18	-0.538898	2.26e-24
SHANK2	-0.538386	2.54e-24
FLJ35220	-0.537921	2.83e-24
MYBPC1	-0.537799	2.91e-24
PER3	-0.53771	2.97e-24
C11orf41	-0.537706	2.97e-24
RABGAP1L	-0.537656	3.01e-24
TXNDC6	-0.537597	3.05e-24
SIDT1	-0.537213	3.33e-24
COX4I1	-0.537207	3.34e-24
NHP2L1	-0.537182	3.36e-24
GABRD	-0.537073	3.44e-24
EPHA10	-0.536967	3.53e-24
ABHD6	-0.536647	3.8e-24
BCR	-0.536509	3.92e-24
IL17D	-0.536479	3.95e-24
SH3GLB2	-0.536215	4.19e-24
MYOM1	-0.535996	4.41e-24
PPARA	-0.535934	4.47e-24
DCAF5	-0.535859	4.55e-24
SLC9A6	-0.535686	4.73e-24
KCNJ3	-0.5356	4.83e-24
EFR3B	-0.535454	4.99e-24
BSN	-0.53544	5.01e-24
PLEKHM3	-0.535313	5.16e-24
RANBP3L	-0.535273	5.21e-24
SLC23A2	-0.535068	5.45e-24
CACNG8	-0.534984	5.56e-24
LMO3	-0.534735	5.89e-24
INPP1	-0.5347	5.94e-24
MSRB2	-0.534684	5.96e-24
PNMA5	-0.534667	5.98e-24
SNAP91	-0.534612	6.05e-24
EMX2OS	-0.534332	6.46e-24
SNIP	-0.534331	6.46e-24
TTC33	-0.534244	6.59e-24
ST8SIA3	-0.534131	6.76e-24
PRICKLE2	-0.534052	6.88e-24
NRXN1	-0.533968	7.01e-24
GDF10	-0.533898	7.13e-24
CRYL1	-0.533875	7.16e-24
TOX4	-0.533737	7.39e-24
RP11-756A22.3	-0.533705	7.45e-24
RAB3C	-0.533637	7.56e-24
PDE8B	-0.533584	7.66e-24
MAPK3	-0.533372	8.03e-24
VAMP4	-0.533217	8.32e-24
PLA2G4C	-0.533165	8.42e-24
EFHA2	-0.533082	8.58e-24
PTPN4	-0.532825	9.1e-24
C5orf45	-0.532706	9.35e-24
NUCKS1	-0.532607	9.56e-24
DGCR5	-0.532525	9.74e-24
ZNF365	-0.53249	9.82e-24
KRT222	-0.532458	9.89e-24
ARHGDIG	-0.532225	1.04e-23
REEP5	-0.532207	1.05e-23
KCTD4	-0.532058	1.08e-23
TRIM8	-0.531888	1.13e-23
KIAA1244	-0.531868	1.13e-23
ANKRD28	-0.531622	1.2e-23
WIPF2	-0.531547	1.22e-23
GABRG2	-0.531387	1.26e-23
MYCBP2	-0.531099	1.35e-23
AMOT	-0.531085	1.35e-23
PLK5P	-0.530998	1.38e-23
RAB40B	-0.53093	1.4e-23
NCAM2	-0.530922	1.4e-23
ARL3	-0.530829	1.43e-23
TSPYL2	-0.530699	1.47e-23
STXBP6	-0.53069	1.48e-23
TCEAL4	-0.530598	1.51e-23
NTM	-0.530565	1.52e-23
PCM1	-0.530421	1.57e-23
ENPP4	-0.530226	1.64e-23
PPP3CB	-0.530163	1.66e-23
TMEM229A	-0.530125	1.68e-23
MMAB	-0.529829	1.79e-23
PDXK	-0.529766	1.82e-23
TPCN1	-0.529468	1.94e-23
ERBB4	-0.529208	2.06e-23
PLIN1	-0.529038	2.14e-23
ATP1A2	-0.528892	2.21e-23
C3orf18	-0.528619	2.35e-23
ACY3	-0.528393	2.47e-23
SH3GL3	-0.52838	2.48e-23
GPR162	-0.528271	2.54e-23
RANBP3L	-0.528222	2.57e-23
SASH1	-0.528151	2.61e-23
TSPYL1	-0.527962	2.72e-23
NRXN1	-0.52795	2.73e-23
RAI2	-0.527848	2.79e-23
SIK3	-0.527759	2.85e-23
LOC647979	-0.527679	2.9e-23
REPS2	-0.52741	3.08e-23
BIN1	-0.527389	3.1e-23
SLCO1A2	-0.527387	3.1e-23
WWOX	-0.527375	3.11e-23
KIF1A	-0.527337	3.13e-23
MYRIP	-0.527324	3.14e-23
CPNE6	-0.52731	3.15e-23
KIAA1244	-0.52704	3.35e-23
RFPL1S	-0.526902	3.45e-23
hCG_1776007	-0.526623	3.67e-23
SLC25A23	-0.526553	3.73e-23
ATP8A1	-0.526424	3.84e-23
UNC13A	-0.526352	3.9e-23
SH3GLB2	-0.525931	4.28e-23
GABARAPL1	-0.525729	4.48e-23
P2RY12	-0.525663	4.55e-23
PACSIN1	-0.525524	4.69e-23
ALDH5A1	-0.525276	4.95e-23
RAB11FIP4	-0.525019	5.24e-23
MUM1	-0.524863	5.43e-23
ANKRD43	-0.52467	5.66e-23
SNCA	-0.524655	5.68e-23
CCDC92	-0.524638	5.71e-23
PACSIN1	-0.52463	5.72e-23
SGSM2	-0.524572	5.79e-23
MAPT	-0.524374	6.05e-23
CYP46A1	-0.524089	6.44e-23
MORN4	-0.524079	6.46e-23
MYCBP2	-0.524049	6.5e-23
RNF208	-0.523992	6.58e-23
CLCN6	-0.523906	6.71e-23
CACNB4	-0.523602	7.17e-23
LOC729082	-0.52356	7.24e-23
PPM1A	-0.523483	7.36e-23
MOAP1	-0.523291	7.68e-23
FBXO2	-0.523282	7.7e-23
DEF8	-0.523219	7.8e-23
HHATL	-0.523137	7.95e-23
GABRG2	-0.523107	8e-23
RUNDC3B	-0.523103	8e-23
PPP1R13B	-0.523048	8.1e-23
FAM171A1	-0.522754	8.64e-23
PYGM	-0.522585	8.97e-23
TRIM2	-0.522558	9.03e-23
SPATA2	-0.522513	9.11e-23
RAB11FIP2	-0.522499	9.14e-23
ARPP19	-0.522478	9.19e-23
ANKRD46	-0.52245	9.24e-23
C21orf71	-0.522385	9.37e-23
TMEM229A	-0.522277	9.6e-23
SLC25A27	-0.522095	9.99e-23
PSD	-0.522038	1.01e-22
ADC	-0.521991	1.02e-22
DGCR6	-0.521901	1.04e-22
GABRB3	-0.521863	1.05e-22
TCEAL2	-0.52185	1.05e-22
SNCG	-0.521701	1.09e-22
SPHKAP	-0.521651	1.1e-22
ZNF540	-0.521624	1.11e-22
TSR2	-0.521546	1.13e-22
NAV3	-0.52147	1.15e-22
ABLIM3	-0.521177	1.22e-22
DLG2	-0.521051	1.26e-22
FAM71E1	-0.520946	1.28e-22
APBB3	-0.520796	1.33e-22
RPS6KA5	-0.520773	1.33e-22
TEF	-0.520668	1.37e-22
PPP1R9A	-0.520657	1.37e-22
ZNF483	-0.520508	1.41e-22
SCG3	-0.520228	1.5e-22
GRINA	-0.520141	1.53e-22
ANKH	-0.520029	1.57e-22
KCNC2	-0.519975	1.59e-22
GDF10	-0.519961	1.59e-22
FAM123C	-0.519904	1.61e-22
TOX	-0.519865	1.63e-22
NTRK3	-0.519863	1.63e-22
PDK2	-0.519631	1.71e-22
PTGDS	-0.519525	1.75e-22
ZNF142	-0.519489	1.77e-22
ANXA3	-0.519478	1.77e-22
DYNC1I1	-0.519387	1.8e-22
KCNMA1	-0.519385	1.81e-22
OGDHL	-0.519257	1.86e-22
HDDC2	-0.519232	1.87e-22
ADCY5	-0.519215	1.87e-22
CLIP4	-0.519109	1.92e-22
DPP8	-0.519073	1.93e-22
2016-09-04	-0.518855	2.03e-22
OAT	-0.518826	2.04e-22
OTUD7A	-0.518531	2.17e-22
SLC14A1	-0.518508	2.18e-22
TCEAL5	-0.518477	2.2e-22
PBLD	-0.518341	2.26e-22
ZFYVE21	-0.518316	2.28e-22
NT5DC1	-0.518166	2.35e-22
MPP2	-0.517825	2.53e-22
GPR155	-0.517793	2.55e-22
SLC7A14	-0.517678	2.61e-22
CX3CL1	-0.517449	2.75e-22
SLC22A6	-0.517414	2.77e-22
TBC1D22A	-0.517353	2.8e-22
IL1RAPL1	-0.517251	2.87e-22
SGMS1	-0.51697	3.05e-22
GPIHBP1	-0.516962	3.05e-22
DTNB	-0.51671	3.22e-22
GNL1	-0.516591	3.3e-22
LOC100129309	-0.516551	3.33e-22
RYR2	-0.516324	3.5e-22
OMG	-0.516307	3.51e-22
RGS7	-0.516272	3.54e-22
LIMCH1	-0.51616	3.63e-22
HSPA1L	-0.516122	3.66e-22
PRPF40B	-0.516042	3.72e-22
SNCB	-0.515981	3.77e-22
C21orf2	-0.515814	3.91e-22
KLHL3	-0.515798	3.92e-22
C14orf132	-0.515732	3.98e-22
C22orf9	-0.515634	4.06e-22
CNRIP1	-0.515449	4.22e-22
MRAS	-0.515018	4.63e-22
UNKL	-0.514904	4.75e-22
ITFG1	-0.514785	4.87e-22
PPP1R1B	-0.514714	4.94e-22
PRKCE	-0.514372	5.32e-22
C22orf9	-0.514201	5.52e-22
NELF	-0.514069	5.68e-22
FBRSL1	-0.513904	5.88e-22
DCAF8	-0.513646	6.21e-22
COX15	-0.513629	6.24e-22
MRVI1	-0.5134	6.55e-22
FAM47E	-0.513355	6.61e-22
FAM81A	-0.513186	6.85e-22
ERBB4	-0.51303	7.08e-22
PRKCA	-0.513008	7.12e-22
SERINC1	-0.512592	7.78e-22
HDAC5	-0.512548	7.85e-22
FAM168A	-0.512499	7.93e-22
SASH1	-0.512385	8.13e-22
BIN1	-0.512292	8.29e-22
JAKMIP3	-0.51229	8.29e-22
KIAA1107	-0.512281	8.31e-22
PAQR8	-0.512189	8.47e-22
FAAH	-0.512062	8.7e-22
CKMT1A	-0.511928	8.95e-22
C5orf45	-0.511758	9.28e-22
KCNJ10	-0.511666	9.47e-22
PER2	-0.511538	9.72e-22
RAB3A	-0.511326	1.02e-21
USP47	-0.511321	1.02e-21
SYNPO	-0.511239	1.04e-21
SREBF2	-0.511193	1.05e-21
ARNT2	-0.510828	1.13e-21
UPP2	-0.510584	1.19e-21
PCDH7	-0.51047	1.22e-21
PPM1K	-0.510453	1.22e-21
PPP2R2C	-0.510212	1.29e-21
PRNP	-0.510136	1.31e-21
SLC48A1	-0.509963	1.36e-21
STARD10	-0.509879	1.38e-21
AMIGO1	-0.509878	1.38e-21
WIPF2	-0.509766	1.41e-21
FBXL16	-0.509765	1.41e-21
SERPINI1	-0.509764	1.41e-21
ZNF385A	-0.509755	1.42e-21
THTPA	-0.50958	1.47e-21
RIMS2	-0.509567	1.47e-21
FRMPD2	-0.509421	1.52e-21
ZBTB47	-0.509308	1.56e-21
TERF2IP	-0.509149	1.61e-21
RPS6KA2	-0.509137	1.61e-21
PNMA6A	-0.508869	1.71e-21
IGSF8	-0.508865	1.71e-21
TDRD9	-0.508816	1.73e-21
C9orf4	-0.50869	1.77e-21
GABARAPL2	-0.508587	1.81e-21
HIPK2	-0.508571	1.82e-21
FAM167A	-0.508545	1.83e-21
SLC6A13	-0.508276	1.93e-21
MADCAM1	-0.508095	2.01e-21
PHYHIPL	-0.507853	2.11e-21
ERC2	-0.507754	2.16e-21
ANKRD24	-0.507512	2.27e-21
CLIP3	-0.507462	2.29e-21
LOC729082	-0.507413	2.32e-21
MAP7	-0.507323	2.36e-21
BRP44	-0.507289	2.38e-21
CEND1	-0.507241	2.4e-21
TSPYL4	-0.507031	2.51e-21
SLC8A1	-0.507006	2.52e-21
BTBD9	-0.506941	2.56e-21
SNURF	-0.506921	2.57e-21
ITPK1	-0.506564	2.77e-21
PLCXD3	-0.506421	2.85e-21
RIMS2	-0.50628	2.93e-21
PEBP1	-0.506268	2.94e-21
SCD	-0.506217	2.97e-21
ASPA	-0.506151	3.01e-21
PBLD	-0.505961	3.14e-21
PDE11A	-0.505899	3.18e-21
ACVR1C	-0.505895	3.18e-21
RAPGEFL1	-0.50587	3.2e-21
MRO	-0.505803	3.24e-21
PIK3C3	-0.505618	3.37e-21
FAM107A	-0.505526	3.43e-21
PIK3IP1	-0.505252	3.63e-21
GABARAPL3	-0.505092	3.76e-21
WSCD2	-0.505024	3.81e-21
MBOAT2	-0.504927	3.89e-21
KCNAB2	-0.504586	4.17e-21
KIF6	-0.504348	4.38e-21
GALNT9	-0.504338	4.39e-21
CRBN	-0.504104	4.61e-21
NRXN1	-0.503851	4.86e-21
CAB39L	-0.503779	4.93e-21
RGS7BP	-0.503769	4.94e-21
C20orf177	-0.503702	5.01e-21
SENP2	-0.503669	5.04e-21
NET1	-0.503481	5.24e-21
TRAPPC2L	-0.503405	5.32e-21
GOT1	-0.503235	5.51e-21
CUX2	-0.503173	5.58e-21
IKZF5	-0.503132	5.63e-21
C5orf41	-0.503122	5.64e-21
KIAA1244	-0.50293	5.87e-21
SLC1A4	-0.502917	5.89e-21
APC	-0.502803	6.03e-21
ARFGAP2	-0.502623	6.25e-21
RICS	-0.502524	6.38e-21
AHCYL1	-0.502509	6.4e-21
PRKAG2	-0.50248	6.44e-21
JAKMIP1	-0.502294	6.69e-21
KIAA1107	-0.502291	6.7e-21
C2CD2L	-0.50229	6.7e-21
EMX2	-0.502192	6.83e-21
PCYT1B	-0.502153	6.89e-21
STXBP1	-0.502104	6.96e-21
UBL3	-0.501852	7.33e-21
ACYP2	-0.501719	7.53e-21
KCNQ2	-0.501613	7.7e-21
CRYZL1	-0.501612	7.7e-21
PTPMT1	-0.501519	7.85e-21
TMEM232	-0.501161	8.44e-21
TEF	-0.501146	8.47e-21
CREG2	-0.501134	8.49e-21
GABRB1	-0.501124	8.51e-21
DHRS12	-0.501111	8.53e-21
HTR2A	-0.501091	8.56e-21
ROGDI	-0.501074	8.59e-21
ATP6V1C1	-0.501051	8.64e-21
FRMPD4	-0.501047	8.64e-21
DEPDC6	-0.501033	8.67e-21
FAM19A1	-0.500897	8.91e-21
KIAA0232	-0.500846	9.01e-21
ASPA	-0.500754	9.18e-21
YPEL5	-0.500684	9.31e-21
TRIM2	-0.500536	9.59e-21
PTPRN2	-0.500474	9.72e-21
SLC12A5	-0.500345	9.97e-21
PRKAG2	-0.500292	1.01e-20
SBF1	-0.500279	1.01e-20
SNTA1	-0.500133	1.04e-20
FAM107A	-0.500128	1.04e-20
NEGR1	-0.500046	1.06e-20
FDFT1	-0.500016	1.07e-20
NUP62	0.500135	0
BZW1	0.500201	0
PFN1	0.500366	0
SLC4A7	0.500368	0
ZNF367	0.500396	0
MOV10	0.500433	0
NUP205	0.500447	0
ESM1	0.500579	0
STK40	0.500614	0
ABI2	0.500639	0
MAP7D3	0.500649	0
RHOC	0.50075	0
MTBP	0.500767	0
TTC26	0.500782	0
RPE	0.501214	0
PTPN7	0.501218	0
TEAD2	0.501221	0
SLC31A1	0.501415	0
NUDT21	0.501497	0
SLC38A6	0.501542	0
PDPN	0.501567	0
MOGS	0.501678	0
IFRD2	0.501783	0
SEC61B	0.501954	0
E2F3	0.502014	0
SPOCD1	0.502071	0
SRRT	0.502105	0
PXDN	0.502395	0
CKM	0.502431	0
ORAI1	0.502436	0
SHC1	0.502531	0
FIGNL1	0.50262	0
H2AFZ	0.502813	0
DPH3B	0.502845	0
ITGB1	0.502887	0
TRIO	0.503267	0
PFN1	0.503337	0
FAM104B	0.503557	0
OLFML2A	0.503817	0
ALDH16A1	0.503983	0
FAM136B	0.504148	0
CELSR1	0.504206	0
CBX8	0.504512	0
RPA3	0.504529	0
CSNK1D	0.504822	0
SERBP1	0.504965	0
GLT25D1	0.505315	0
TIA1	0.505406	0
FAM3D	0.505411	0
C3orf21	0.505487	0
LOXL4	0.505833	0
FBLIM1	0.505907	0
MYO5B	0.505985	0
TRIM45	0.506255	0
CCT6A	0.506276	0
NKX3-2	0.506327	0
ZFAND3	0.506372	0
TGFBR1	0.506611	0
NLRC3	0.506744	0
CKLF	0.506752	0
WRN	0.506862	0
WDR34	0.506928	0
ZSCAN5A	0.507099	0
MED23	0.507256	0
FAM20A	0.507267	0
HMGN2	0.507337	0
CHRNA5	0.507385	0
HNRNPH1	0.507538	0
C2orf56	0.507676	0
PHLDA2	0.507678	0
MPZL1	0.507963	0
ITFG3	0.508188	0
KDELR1	0.508318	0
SDCCAG3	0.508556	0
MACC1	0.508571	0
S100A3	0.508607	0
PTPN21	0.508704	0
RNF2	0.508792	0
RIT1	0.509035	0
ILF3	0.509068	0
HOXB3	0.509322	0
MS4A6A	0.509472	0
PTX3	0.509611	0
MASTL	0.509648	0
HMGN2	0.509876	0
RNF122	0.509956	0
CCNF	0.510036	0
PDIA4	0.5101	0
TMEM201	0.510156	0
LRRC36	0.510472	0
ALDH16A1	0.510601	0
SSH1	0.510709	0
ZSCAN20	0.510732	0
C1orf77	0.510885	0
TMEM159	0.511173	0
DKC1	0.511547	0
VWA1	0.511791	0
DONSON	0.511799	0
CCDC109B	0.512029	0
KCNMB3	0.512072	0
IBSP	0.512393	0
TSR1	0.512431	0
KIAA1919	0.51252	0
HMGN1	0.512581	0
TNFAIP8	0.512959	0
PLP2	0.512981	0
HOXB2	0.513011	0
TXLNA	0.51321	0
RBBP4	0.513226	0
SEC22A	0.513277	0
BST1	0.513365	0
CDH24	0.513386	0
FKBP9	0.513448	0
IGFBP4	0.513564	0
FZD5	0.51365	0
HIST1H2AD	0.513724	0
RNFT1	0.513966	0
EXOSC9	0.514629	0
TNFAIP6	0.5151	0
PLOD3	0.515125	0
HN1	0.515161	0
LOC729595	0.515355	0
UBE3C	0.515366	0
CMTM3	0.515506	0
FKBP11	0.515518	0
STK32B	0.515559	0
ANXA1	0.515643	0
OTP	0.51566	0
COL6A2	0.515858	0
CLIC1	0.515975	0
RBM28	0.516861	0
LOC100129616	0.517082	0
H2AFX	0.517217	0
ACOT9	0.517317	0
LOC100293611	0.517399	0
C20orf108	0.517409	0
HIST1H3E	0.51742	0
CMTM6	0.517748	0
CHTF18	0.517828	0
EMILIN1	0.517939	0
PLEKHA4	0.518116	0
XRN2	0.518127	0
YBX1	0.518129	0
BAZ1A	0.518165	0
RP2	0.518174	0
C6orf182	0.518189	0
LOC647946	0.518232	0
SERINC2	0.518911	0
CHTF18	0.518929	0
VAV2	0.519033	0
MCM7	0.519033	0
ALG9	0.519057	0
CSDA	0.519116	0
XRCC5	0.519265	0
LRRC42	0.519288	0
TRA2B	0.519503	0
HMGB3L1	0.519528	0
PTPN2	0.519545	0
ZYG11A	0.519642	0
INTS7	0.519746	0
TGFBI	0.519771	0
PLXDC1	0.519837	0
GPR65	0.519976	0
HOXA2	0.520239	0
SLAMF8	0.52037	0
EVC2	0.520553	0
H2AFZ	0.520779	0
ROD1	0.521019	0
BTN2A2	0.521021	0
DCAF13	0.521205	0
MAD2L2	0.521408	0
NRP1	0.521516	0
PSMB2	0.5216	0
FAM114A1	0.521608	0
TGFBI	0.521609	0
LSM8	0.521653	0
HOXA4	0.521825	0
C1orf55	0.521949	0
TMEM106C	0.522011	0
RAD1	0.52226	0
MCAM	0.522448	0
NSUN4	0.522464	0
DCBLD2	0.522636	0
TOE1	0.522704	0
ACE	0.52277	0
TRNAU1AP	0.522782	0
CASP5	0.522864	0
LOC100288165	0.523093	0
DCAF7	0.523428	0
AK2	0.523486	0
USP48	0.523658	0
HIST2H2AC	0.523707	0
SEMA3F	0.523824	0
SBNO2	0.523904	0
ZC3HAV1L	0.523994	0
TAGLN2	0.524072	0
SLAMF7	0.524105	0
UTP11L	0.524115	0
ABCB4	0.524165	0
MFAP2	0.524355	0
CALD1	0.524551	0
GNAI3	0.524643	0
HIST1H3B	0.52469	0
DPEP1	0.525404	0
BTN2A2	0.525547	0
GEMIN6	0.525651	0
CCNYL1	0.525891	0
DPP9	0.526094	0
NCBP1	0.526196	0
CCNF	0.527102	0
HNRNPH1	0.527266	0
LMNA	0.527696	0
HOXB3	0.527733	0
BGN	0.52781	0
CHPF2	0.527888	0
CKAP2	0.527996	0
IFI30	0.528034	0
PXDNL	0.528103	0
HIST2H4B	0.528162	0
KIF20B	0.528203	0
FAM136A	0.528426	0
ARHGEF19	0.528711	0
WARS2	0.528865	0
ZNF586	0.528909	0
CHD1	0.529054	0
DPH3	0.529091	0
SRPX2	0.529163	0
BCAT1	0.529168	0
ITGB3	0.5292	0
DBF4	0.529594	0
ORC2L	0.529738	0
FKBP14	0.52984	0
TP53I3	0.530019	0
RTEL1	0.530056	0
SYDE1	0.53012	0
BTN2A2	0.530183	0
SPPL2A	0.530199	0
GABPB1	0.530239	0
TP53RK	0.530429	0
SERINC2	0.530477	0
TIMP1	0.530765	0
TTYH3	0.531022	0
PCOLCE	0.531033	0
CEBPG	0.531219	0
PIGW	0.531273	0
CTDSPL2	0.531528	0
PTGFRN	0.531563	0
PLAU	0.531669	0
ZNF480	0.531822	0
OSR2	0.531904	0
EML4	0.531936	0
CALD1	0.531975	0
PRIM2	0.532146	0
H2AFZ	0.532221	0
LXN	0.532244	0
OSTCL	0.532307	0
LOC100127983	0.532315	0
SPON2	0.53235	0
TMEM39A	0.532407	0
SH3GLB1	0.532637	0
NCAPD2	0.532671	0
RFC3	0.532842	0
LOX	0.532969	0
STK17A	0.53297	0
VANGL1	0.533167	0
TEAD4	0.533204	0
HIST1H1E	0.533279	0
MMP11	0.533547	0
LYG1	0.533559	0
HDAC1	0.533707	0
ST7L	0.533872	0
C18orf54	0.533912	0
HAUS2	0.533934	0
ITGB1	0.534158	0
GNB1	0.53426	0
SFRS7	0.534573	0
ANXA2	0.534635	0
DTYMK	0.534842	0
ZNF259	0.534863	0
RAE1	0.534871	0
DDX11	0.535386	0
ANXA2P1	0.535419	0
ODF2	0.535618	0
BCAT1	0.536098	0
MPZL1	0.536311	0
LOC338620	0.536514	0
DDX11	0.536788	0
AFAP1L1	0.536865	0
PDS5A	0.536989	0
VIM	0.536992	0
PRIM1	0.53717	0
RARS2	0.537237	0
E2F6	0.537287	0
MASTL	0.537407	0
REEP3	0.537598	0
WDR62	0.53768	0
MORC4	0.538025	0
ALPK2	0.538194	0
SFRS13A	0.538395	0
YRDC	0.53873	0
PUSL1	0.53873	0
DGCR8	0.538853	0
COL1A2	0.539041	0
ZNF35	0.539075	0
EPHB2	0.539116	0
ITGA1	0.539339	0
FEN1	0.540324	0
LAMA4	0.540401	0
VIM	0.540612	0
IQGAP2	0.540637	0
ENPEP	0.540751	0
HAND2	0.540844	0
C1orf144	0.540914	0
SLC30A7	0.541415	0
ANXA2	0.541479	0
ARPC5	0.541676	0
ZNF530	0.541791	0
CASC5	0.541813	0
CD276	0.541883	0
DNAJC2	0.541923	0
PTGIR	0.541971	0
NID2	0.54199	0
ZNF283	0.542754	0
MIR155HG	0.542969	0
FAM82B	0.543079	0
HIST1H3J	0.543124	0
CEP152	0.543319	0
JAG1	0.543367	0
FLNA	0.543817	0
NT5DC2	0.544135	0
DONSON	0.544171	0
RFC2	0.544261	0
ITGB1	0.545213	0
HOXA10	0.54573	0
CTNNAL1	0.545907	0
B3GALNT2	0.545944	0
HOXC9	0.546021	0
TAGLN2	0.546177	0
PTP4A3	0.546236	0
MRC2	0.546278	0
HMGN2	0.546406	0
SLC35D1	0.546725	0
MGC12982	0.546745	0
PHACTR4	0.547069	0
STK38	0.547357	0
LSM8	0.54736	0
RFC3	0.547786	0
GNG12	0.547886	0
PLVAP	0.54794	0
FAM20A	0.548	0
DCPS	0.548039	0
LAMB1	0.54855	0
WHSC1	0.548681	0
NEK6	0.548683	0
LARP4	0.548844	0
COL5A1	0.549013	0
SAMD4A	0.549358	0
SGPL1	0.549855	0
POLH	0.549942	0
PGAP1	0.550161	0
YBX1	0.550233	0
SMC2	0.550279	0
UBTD2	0.550481	0
AK2	0.550632	0
TRIM24	0.551048	0
TRIM45	0.551467	0
CD276	0.551658	0
APEX2	0.551742	0
CDC25B	0.55272	0
LOC441795	0.553013	0
FNDC3B	0.553456	0
KDELR2	0.553559	0
RBL1	0.553995	0
MSR1	0.554433	0
HEATR3	0.554549	0
RECQL	0.554857	0
FANCD2	0.554982	0
ECSCR	0.555227	0
ANGPT2	0.555263	0
EML4	0.555425	0
HIST1H3I	0.555893	0
SF3A3	0.555919	0
MTFR1	0.555957	0
LYPLA1	0.556071	0
KDELC2	0.556404	0
RCC2	0.556495	0
PDLIM1	0.556741	0
ZMYM1	0.55698	0
RRM1	0.55705	0
ZNF101	0.557178	0
SAR1A	0.557385	0
DCAF17	0.557535	0
DYRK2	0.557541	0
MYBL1	0.557568	0
PLAT	0.557607	0
EMILIN2	0.557706	0
SPCS3	0.557722	0
NR2C2AP	0.558536	0
HOXD9	0.559047	0
NANP	0.559175	0
KDELR1	0.559467	0
PI4K2B	0.559579	0
SMC6	0.559918	0
SF3A3	0.56007	0
HIST1H2AM	0.560169	0
UHRF1	0.560219	0
C15orf21	0.560645	0
DR1	0.560837	0
RRP15	0.560899	0
TFPI	0.561099	0
CD58	0.561295	0
RCC2	0.561407	0
YBX1	0.561757	0
LOXL1	0.561822	0
C1orf187	0.561869	0
MCM5	0.56187	0
TPRG1	0.562053	0
LOC401777	0.562117	0
GPX8	0.562527	0
PPPDE1	0.562655	0
MAML1	0.562689	0
LMAN1	0.563486	0
ATAD5	0.563591	0
MACC1	0.563686	0
SEH1L	0.563724	0
CTHRC1	0.563783	0
TGIF1	0.563976	0
PSME4	0.563997	0
GNG5	0.564176	0
C5orf39	0.564189	0
TNFRSF12A	0.564408	0
COL5A1	0.564504	0
C1orf187	0.564615	0
SFT2D2	0.564947	0
HMGN4	0.56521	0
IMPAD1	0.56536	0
TFPI	0.565388	0
MALT1	0.565573	0
NUP85	0.565579	0
PITX1	0.565645	0
HSPA4	0.565724	0
ZNF845	0.565893	0
RIT1	0.565973	0
RTKN2	0.5661	0
TDG	0.566616	0
HIST1H2BK	0.56673	0
IPO4	0.566781	0
TRNAU1AP	0.566803	0
SCYL2	0.56688	0
C1orf135	0.567116	0
TUBA1C	0.56746	0
COQ2	0.56766	0
SNX12	0.56771	0
RAB8B	0.567965	0
YTHDF2	0.568069	0
SLC7A6	0.568205	0
POLE	0.568215	0
TDG	0.568435	0
RBM8A	0.568561	0
TDG	0.568581	0
C6orf167	0.568647	0
COL5A2	0.568784	0
CCDC77	0.569079	0
PLK4	0.569638	0
EIF4EBP1	0.569769	0
RECK	0.569918	0
HOXA5	0.569942	0
HNRNPA3	0.570016	0
HOXB2	0.570109	0
GUSB	0.570244	0
MRPL42	0.570905	0
TMEM45A	0.571302	0
GPX8	0.571504	0
CENPO	0.571561	0
SHOX2	0.571585	0
ZDHHC18	0.5718	0
HOXD11	0.571806	0
GNL2	0.572061	0
HIST3H2A	0.572217	0
FKBP1A	0.57246	0
AMIGO3	0.572529	0
YBX1	0.572571	0
ISL2	0.572772	0
NUP155	0.573215	0
MYO19	0.573502	0
C20orf20	0.573816	0
LSM5	0.57391	0
NID1	0.575217	0
LOC541471	0.575237	0
GPX8	0.575484	0
MMP9	0.575637	0
NCRNA00152	0.575659	0
ALS2CR4	0.575877	0
HIST1H4A	0.576572	0
PSMC3IP	0.577409	0
GEN1	0.577608	0
LASS5	0.577707	0
CCDC15	0.578257	0
SERBP1	0.578488	0
MCM6	0.5785	0
AK2	0.57852	0
VEGFA	0.578777	0
SEC22A	0.579116	0
BMP1	0.579598	0
LOC100287566	0.579981	0
BMP1	0.580194	0
ANGPT2	0.580321	0
HOXA7	0.5809	0
FBLIM1	0.581372	0
PRIM2	0.582099	0
CTPS	0.582214	0
FGFR1OP	0.582745	0
COL5A2	0.582771	0
RACGAP1P	0.582835	0
DHFR	0.583011	0
MYCBP	0.583171	0
ORAI1	0.583333	0
SFRS13A	0.584094	0
HIST1H2BC	0.584174	0
PMM2	0.584337	0
DNMT3B	0.58444	0
NASP	0.584615	0
UBE2S	0.58472	0
UCK2	0.585027	0
URB2	0.585217	0
HOXA3	0.58536	0
AMOTL1	0.585496	0
NASP	0.585569	0
DHFR	0.585818	0
TRAM2	0.586399	0
FBLIM1	0.58706	0
PLEK2	0.587213	0
GINS4	0.587352	0
MMP14	0.587552	0
POLE2	0.588105	0
DSCC1	0.588303	0
UBE2S	0.588399	0
VANGL1	0.588419	0
CASP6	0.588521	0
AMMECR1	0.588634	0
PAICS	0.588678	0
DTYMK	0.588953	0
HTRA3	0.589254	0
DCLRE1B	0.589343	0
ATAD2	0.589789	0
NUP37	0.590155	0
CD93	0.5902	0
CDC7	0.590269	0
HMGN1	0.590274	0
GPX7	0.59044	0
GEN1	0.590489	0
RAB42	0.590823	0
FSTL1	0.59136	0
POLR2D	0.591456	0
HTRA3	0.591472	0
C19orf48	0.591671	0
RBM18	0.591752	0
TGFB1I1	0.592291	0
POLD3	0.592787	0
EFNB1	0.592832	0
ATAD5	0.592886	0
PHF19	0.593226	0
C12orf48	0.593392	0
BTG3	0.593836	0
RBBP8	0.594064	0
BCL2L12	0.594515	0
PDIA5	0.594573	0
SKA1	0.594626	0
GLA	0.594895	0
PUS7	0.595528	0
H2AFV	0.596271	0
IGFBP2	0.596863	0
GJC1	0.597087	0
RRP1B	0.597134	0
CENPP	0.597609	0
CD93	0.597942	0
UBE2J1	0.598617	0
ZIK1	0.598627	0
RPIA	0.59865	0
KDELR2	0.599032	0
GMPS	0.600361	0
ZNF850P	0.600422	0
NXT1	0.600664	0
SHOX2	0.600834	0
HSPG2	0.601233	0
IKBIP	0.601312	0
COL3A1	0.601419	0
PDLIM7	0.601799	0
C15orf23	0.601965	0
HOXD3	0.602097	0
FNDC3B	0.602221	0
C20orf20	0.602408	0
CALU	0.602719	0
NIP7	0.603294	0
DDX20	0.603923	0
LOC100293208	0.604405	0
FAM111A	0.604425	0
HN1L	0.604458	0
NOX4	0.604931	0
EN1	0.605057	0
SKA2	0.605447	0
RAD18	0.605565	0
CKAP2	0.605711	0
RCC1	0.605788	0
E2F6	0.606083	0
LOX	0.606291	0
KDELR2	0.606458	0
TUBB	0.607264	0
ZNF367	0.607717	0
TTF2	0.608024	0
TMPO	0.608091	0
COL5A2	0.608311	0
ASXL1	0.609852	0
FAM126A	0.610286	0
C6orf153	0.610399	0
KDELC1	0.610449	0
WHSC1	0.610924	0
PKN3	0.611066	0
YBX1	0.61109	0
ODF2	0.611323	0
FAM111A	0.611944	0
IL10RB	0.612502	0
CRNDE	0.612564	0
SDC1	0.614409	0
SNRPB	0.614477	0
HIST1H2AH	0.614557	0
FAM126A	0.614719	0
GGH	0.615121	0
EPS8L1	0.615239	0
SFMBT1	0.61592	0
COL3A1	0.616228	0
TMEM194A	0.616374	0
LMNB2	0.617392	0
HNRNPA3	0.617586	0
RTKN2	0.6176	0
S100PBP	0.617829	0
LIN9	0.618054	0
ZAK	0.618494	0
EME1	0.618823	0
PHTF1	0.618985	0
COL1A1	0.618987	0
AKAP8	0.619119	0
MYO9B	0.619645	0
SKA2	0.619921	0
COL3A1	0.620188	0
FEN1	0.620585	0
HIST1H2BM	0.620712	0
CNIH4	0.620971	0
TPM4	0.621172	0
POLD1	0.621941	0
MCM4	0.622305	0
HIST1H2BI	0.622329	0
EIF4E2	0.622762	0
LMNB1	0.623223	0
C20orf72	0.623978	0
KIF18B	0.624651	0
C19orf69	0.624676	0
ACTL6A	0.62479	0
TMPO	0.624984	0
COL4A1	0.625248	0
HIST1H2BD	0.626002	0
CD248	0.626639	0
CENPI	0.626839	0
DNAH11	0.627049	0
SMC5	0.628176	0
LOXL2	0.628299	0
C17orf53	0.628588	0
ITGA4	0.630339	0
BARD1	0.630728	0
C1QTNF6	0.630993	0
C16orf75	0.631939	0
C6orf167	0.632168	0
CENPN	0.63294	0
CDCA4	0.632985	0
DDX39	0.633178	0
RACGAP1	0.633265	0
GPATCH2	0.633519	0
CBX3	0.63376	0
UBE2S	0.634356	0
SKA2	0.634847	0
ATL3	0.635099	0
HAUS1	0.635871	0
OSTC	0.636336	0
CDCA7L	0.636602	0
ADAM12	0.636827	0
PPPDE1	0.638002	0
THBS3	0.63812	0
HIST1H2BE	0.638137	0
SERPINH1	0.6387	0
CCDC123	0.63943	0
TUBB6	0.639684	0
HOXA10	0.640181	0
NOX4	0.640246	0
CEP135	0.640481	0
KIAA1524	0.641578	0
HEATR3	0.642618	0
LAMC1	0.642809	0
HIST1H2BJ	0.643589	0
WDR5	0.644924	0
CENPP	0.645416	0
HIST2H2BE	0.645658	0
MYB	0.646268	0
FANCD2	0.646592	0
MCM3	0.646763	0
NFKBIL2	0.646963	0
MCM8	0.647271	0
HIST1H2BE	0.648317	0
HIST1H2BF	0.648396	0
CKS1B	0.648465	0
FAM122B	0.649987	0
CASP2	0.650293	0
HOXD10	0.650585	0
HIST1H2BG	0.650765	0
CDT1	0.651397	0
IRX5	0.651985	0
COL4A2	0.652059	0
SLC30A7	0.652283	0
UBE2T	0.652443	0
HIST1H2AK	0.652515	0
NR2C2AP	0.653205	0
GABPB1	0.653407	0
C19orf40	0.653685	0
RFC4	0.654815	0
CDKN2C	0.654897	0
HIST1H2BN	0.655064	0
POLR2D	0.65589	0
TPM4	0.656187	0
HIST3H2BB	0.656484	0
TCF3	0.656788	0
DBF4	0.657051	0
HIST3H2BB	0.658946	0
CCDC150	0.660718	0
CDCA7	0.660884	0
POLD1	0.661001	0
UGGT1	0.661516	0
CHAF1B	0.661919	0
CDCA7	0.662333	0
SPAG5	0.662374	0
C16orf59	0.663869	0
TCEB3	0.664005	0
POLQ	0.664219	0
PLEKHG2	0.664479	0
LOC401127	0.665658	0
CHAF1A	0.665679	0
IKBIP	0.666003	0
HIST1H2BL	0.666582	0
DSN1	0.667009	0
XRCC2	0.667017	0
GPX7	0.667615	0
TIPIN	0.668159	0
PIF1	0.669024	0
KDELR2	0.669232	0
HIST1H2BD	0.669713	0
HIST1H2BH	0.66978	0
S100PBP	0.669878	0
TMEM48	0.670346	0
NEIL3	0.670657	0
HIST1H2BO	0.671556	0
C17orf53	0.671717	0
CKS1B	0.673674	0
FANCC	0.673721	0
TPM4	0.674202	0
CDC25A	0.67502	0
PCNA	0.676666	0
HEATR1	0.676711	0
CCDC99	0.678099	0
C1orf112	0.6794	0
PGM2	0.679948	0
FKBP7	0.68122	0
CDT1	0.681395	0
LEPRE1	0.681796	0
HIST1H2AG	0.681896	0
TCF19	0.682043	0
DOT1L	0.683852	0
TYMS	0.683997	0
ECE2	0.684446	0
RACGAP1	0.686655	0
HIST1H1D	0.687928	0
COL4A1	0.688853	0
CEP152	0.689202	0
WDR76	0.689327	0
HIST1H1B	0.690203	0
DEPDC1B	0.69096	0
HMGB2	0.692139	0
TIMELESS	0.692459	0
ATAD2	0.693175	0
C6orf167	0.695024	0
HIST1H2AL	0.69528	0
CKS1B	0.695433	0
HIST1H3D	0.695538	0
RECQL4	0.696004	0
ATP6V0A2	0.696945	0
TMEM194A	0.697164	0
MAD2L1	0.699933	0
PKMYT1	0.701154	0
ECT2	0.702524	0
GSG2	0.703019	0
C6orf167	0.703554	0
MCM8	0.704768	0
WEE1	0.705304	0
CHEK2	0.706698	0
TIMELESS	0.707033	0
HAUS8	0.707787	0
CDCA5	0.70797	0
BRCA1	0.708597	0
IGF2BP3	0.710768	0
C9orf100	0.710976	0
HIST1H3D	0.711227	0
CENPO	0.711388	0
MCM2	0.712561	0
HIST1H2BB	0.713362	0
XRCC2	0.713515	0
CDC25A	0.71689	0
NRM	0.71728	0
CDCA4	0.717712	0
POP1	0.718224	0
C20orf72	0.719301	0
KPNA2	0.71953	0
HIST1H2AJ	0.721929	0
TDP1	0.722158	0
FBXO5	0.722844	0
LOC283711	0.725288	0
ITPRIPL1	0.725514	0
C21orf45	0.726143	0
TMEM48	0.729	0
SNX5	0.730073	0
GINS4	0.732095	0
KNTC1	0.732145	0
ORC6L	0.732588	0
HIST1H3F	0.732786	0
EZH2	0.733554	0
PIF1	0.733785	0
CKS2	0.734565	0
BRIP1	0.738001	0
RAD54B	0.738266	0
RNASEH2A	0.738797	0
TCF19	0.742595	0
DNMT3A	0.743584	0
CENPN	0.74389	0
SPC25	0.74511	0
ITGB3BP	0.745202	0
MCM10	0.745627	0
HELLS	0.748554	0
MXD3	0.748962	0
PPIL5	0.749087	0
SGOL1	0.74953	0
CLSPN	0.749711	0
C5orf34	0.750132	0
CENPH	0.750983	0
NCAPG2	0.751171	0
TRAIP	0.753792	0
FAM72D	0.753895	0
ZWILCH	0.754144	0
WDR51A	0.754974	0
C15orf42	0.756432	0
HIST1H3H	0.757054	0
DEPDC1	0.758371	0
MND1	0.760003	0
KIFC1	0.76037	0
CENPI	0.760692	0
NEK2	0.760939	0
C6orf173	0.761331	0
ARHGAP11A	0.76175	0
C15orf42	0.763264	0
E2F2	0.763446	0
TACC3	0.764538	0
PKMYT1	0.765133	0
CCDC150	0.765481	0
DIAPH3	0.765949	0
GINS2	0.766014	0
FANCI	0.768384	0
CDC6	0.7706	0
HIST1H3B	0.770889	0
C6orf173	0.77119	0
FANCA	0.771743	0
GAS2L3	0.771841	0
CENPF	0.772085	0
STIL	0.774007	0
CENPN	0.7742	0
WDR51A	0.774342	0
ECT2	0.776	0
ASF1B	0.77655	0
WDR62	0.778154	0
TMEM48	0.779097	0
RBL1	0.779151	0
SMC4	0.779254	0
KIF14	0.779856	0
PTTG1	0.781184	0
CDCA3	0.781763	0
E2F1	0.782489	0
GINS1	0.783271	0
TK1	0.783311	0
HIST1H2AM	0.785383	0
CENPM	0.785841	0
GAS2L3	0.787838	0
TOP2A	0.788283	0
PTTG3P	0.788895	0
BRCA2	0.789077	0
ZWINT	0.789124	0
E2F7	0.790281	0
DIAPH3	0.791419	0
DEPDC1	0.791645	0
PPIL5	0.792736	0
RAD54L	0.792834	0
FANCI	0.793341	0
HIST1H2AJ	0.793877	0
PBK	0.794567	0
FAM111B	0.794902	0
PTTG2	0.795694	0
CASC5	0.795929	0
CENPK	0.796253	0
FANCD2	0.797411	0
NDC80	0.799896	0
ARHGAP11A	0.800559	0
FAM64A	0.800622	0
RRM2	0.80271	0
MKI67	0.80271	0
WDHD1	0.803356	0
ASPM	0.8043	0
FANCI	0.805781	0
CENPA	0.807078	0
NUF2	0.807577	0
TRIP13	0.808251	0
CDKN3	0.808494	0
DTL	0.808629	0
ORC1L	0.810483	0
C13orf34	0.812134	0
BIRC5	0.813756	0
CDCA3	0.813869	0
KIF15	0.814073	0
FAM83D	0.81454	0
GTSE1	0.814899	0
MYBL2	0.814967	0
CENPN	0.815037	0
FAM54A	0.817496	0
MCM10	0.818808	0
RRM2	0.820076	0
PLK1	0.820893	0
CENPL	0.821711	0
CDCA2	0.822895	0
UBE2C	0.823002	0
CENPF	0.82389	0
CDK2	0.824252	0
ESCO2	0.824257	0
OIP5	0.825876	0
KIF18A	0.826528	0
KIF11	0.82866	0
PLK4	0.828998	0
C12orf48	0.829022	0
DIAPH3	0.82957	0
NDC80	0.830356	0
RAD51AP1	0.832299	0
MLF1IP	0.832358	0
FOXM1	0.832755	0
NEK2	0.832999	0
CHEK1	0.833393	0
ECT2	0.835373	0
KIAA0101	0.837682	0
NCAPG	0.8405	0
PRC1	0.840786	0
KIF11	0.841757	0
CCNB1	0.841776	0
EXO1	0.84373	0
CDC45L	0.845464	0
NCAPH	0.845761	0
MELK	0.846228	0
GTSE1	0.846626	0
E2F8	0.847349	0
SHCBP1	0.849355	0
AURKA	0.851376	0
TROAP	0.852745	0
ERCC6L	0.853474	0
CDC20	0.854852	0
GSG2	0.8567	0
CCNB2	0.857089	0
CEP55	0.857377	0
CDC25C	0.859255	0
RAD51	0.86313	0
HJURP	0.864452	0
TTK	0.864847	0
BUB1	0.865102	0
CDC2	0.865176	0
ASPM	0.866718	0
SKA3	0.867526	0
DLGAP5	0.868419	0
SKA1	0.869931	0
PLK1	0.870173	0
SGOL2	0.870466	0
CDCA8	0.871219	0
HMMR	0.871531	0
ESPL1	0.871727	0
NUSAP1	0.871862	0
C11orf82	0.875967	0
KIF4A	0.877423	0
AURKB	0.878088	0
CDCA2	0.882224	0
TPX2	0.883292	0
POLQ	0.884111	0
KIF20A	0.890044	0
KIF2C	0.890176	0
ARHGAP11A	0.9021	0
CENPE	0.912533	0
CKAP2L	0.915282	0
CCNA2	0.916514	0
BUB1B	0.934487	0
