# Supplementary material for: KIF23 is an independent prognostic biomarker in glioma, transcriptionally regulated by TCF-4
Source: Oncotarget. 2016 Mar 22;7(17):24646–55. doi: 10.18632/oncotarget.8261 (PMC5029730; doi:10.18632/oncotarget.8261)
Supplement: Supplementary file 3 [file oncotarget-07-24646-s003.xlsx]

## Sheet: KIF23 基因go 分析结果
Supplementary Table S2：Cell cycle associated genes of KIF23 correlated genes.
Category	Term	Count	PValue	Genes
GOTERM_BP_FAT	GO:0022403~cell cycle phase	121	2.59e-63	KIFC1, XRCC2, PRC1, DBF4, KNTC1, PKMYT1, TTK, PTTG2, AURKA, AURKB, PTTG1, CDCA8, DDX11, CDKN2C, OIP5, CDCA2, NUP37, H2AFX, DNAJC2, CCNA2, CDCA5, ASPM, CDCA3, SGOL2, SGOL1, POLE, MND1, ESPL1, TACC3, WEE1, NCAPD2, RAD1, MAD2L1, TIMELESS, RCC2, SPAG5, ZWINT, AKAP8, MAD2L2, NEK6, DSCC1, CCDC99, NEK2, TIPIN, CHEK1, RCC1, ITGB1, SPC25, TUBB, NCAPG2, FBXO5, SKA3, SKA2, SKA1, TCF3, HELLS, ERCC6L, MKI67, …
GOTERM_BP_FAT	GO:0007049~cell cycle	161	2.81e-62	KIFC1, XRCC2, ZAK, PRC1, DBF4, DTYMK, KNTC1, TTK, PKMYT1, PTTG2, AURKA, AURKB, PTTG1, CDCA8, DDX11, CDKN2C, OIP5, CDCA2, NUP37, H2AFX, DNAJC2, CCNA2, CDCA5, ASPM, CDCA3, PDPN, SGOL2, RBL1, SGOL1, POLE, MND1, ESPL1, TACC3, WEE1, ESCO2, NCAPD2, RAD1, UHRF1, MAD2L1, RCC2, TIMELESS, SPAG5, ZWINT, AKAP8, MAD2L2, NEK6, DSCC1, CCDC99, NEK2, TIPIN, CHEK1, CHEK2, RCC1, ITGB1, SPC25, TUBB, NCAPG2, PSMB2, S…
GOTERM_BP_FAT	GO:0000279~M phase	106	8.46e-60	KIFC1, XRCC2, PRC1, KNTC1, PKMYT1, TTK, AURKA, PTTG2, PTTG1, AURKB, CDCA8, DDX11, OIP5, CDCA2, NUP37, H2AFX, CCNA2, CDCA5, ASPM, CDCA3, SGOL2, SGOL1, MND1, ESPL1, TACC3, WEE1, NCAPD2, RAD1, MAD2L1, TIMELESS, RCC2, SPAG5, ZWINT, AKAP8, MAD2L2, NEK6, DSCC1, CCDC99, NEK2, TIPIN, CHEK1, RCC1, SPC25, TUBB, NCAPG2, FBXO5, SKA3, SKA2, SKA1, HELLS, ERCC6L, MKI67, NUF2, BRCA2, CDC20, NDC80, RAD54L, PLK1, …
GOTERM_BP_FAT	GO:0022402~cell cycle process	130	6.88e-55	KIFC1, XRCC2, ZAK, PRC1, DBF4, KNTC1, PKMYT1, TTK, PTTG2, AURKA, AURKB, PTTG1, CDCA8, DDX11, CDKN2C, OIP5, CDCA2, NUP37, H2AFX, DNAJC2, CCNA2, CDCA5, ASPM, CDCA3, SGOL2, SGOL1, POLE, MND1, ESPL1, TACC3, WEE1, NCAPD2, RAD1, MAD2L1, TIMELESS, RCC2, SPAG5, ZWINT, AKAP8, MAD2L2, NEK6, DSCC1, CCDC99, NEK2, TIPIN, CHEK1, RCC1, ITGB1, SPC25, TUBB, NCAPG2, PSMB2, FBXO5, SKA3, SKA2, SKA1, TCF3, HELLS, ERC…
GOTERM_BP_FAT	GO:0000278~mitotic cell cycle	106	3.62e-54	KIFC1, PRC1, DBF4, KNTC1, PKMYT1, TTK, AURKA, PTTG2, PTTG1, AURKB, CDCA8, DDX11, OIP5, CDKN2C, CDCA2, NUP37, CCNA2, CDCA5, DNAJC2, ASPM, CDCA3, POLE, SGOL1, ESPL1, WEE1, NCAPD2, MAD2L1, TIMELESS, RCC2, SPAG5, ZWINT, AKAP8, MAD2L2, NEK6, DSCC1, CCDC99, NEK2, TIPIN, CHEK1, RCC1, ITGB1, SPC25, TUBB, NCAPG2, PSMB2, FBXO5, SKA3, SKA2, SKA1, TCF3, HELLS, ERCC6L, NUF2, CDC20, NDC80, PLK1, POLD1, RNF2, E…
GOTERM_BP_FAT	GO:0000280~nuclear division	84	9.27e-54	KIFC1, KNTC1, PKMYT1, AURKA, PTTG2, AURKB, PTTG1, FAM83D, KIF2C, CDCA8, DDX11, SEH1L, OIP5, CDCA2, NUP37, CDCA5, CCNA2, ASPM, CDCA3, CDC6, KIF11, DSN1, SGOL1, CCNF, KIF15, TPX2, NUSAP1, ESPL1, PBK, UBE2C, WEE1, CDK2, NCAPD2, EML4, MAD2L1, TIMELESS, RCC2, SPAG5, ZWINT, BUB1B, AKAP8, HAUS8, MAD2L2, NEK6, DSCC1, CCDC99, NEK2, HAUS2, HAUS1, TIPIN, CEP55, RCC1, SPC25, NCAPH, TUBB, NCAPG, NCAPG2, BUB1,…
GOTERM_BP_FAT	GO:0007067~mitosis	84	9.27e-54	KIFC1, KNTC1, PKMYT1, AURKA, PTTG2, AURKB, PTTG1, FAM83D, KIF2C, CDCA8, DDX11, SEH1L, OIP5, CDCA2, NUP37, CDCA5, CCNA2, ASPM, CDCA3, CDC6, KIF11, DSN1, SGOL1, CCNF, KIF15, TPX2, NUSAP1, ESPL1, PBK, UBE2C, WEE1, CDK2, NCAPD2, EML4, MAD2L1, TIMELESS, RCC2, SPAG5, ZWINT, BUB1B, AKAP8, HAUS8, MAD2L2, NEK6, DSCC1, CCDC99, NEK2, HAUS2, HAUS1, TIPIN, CEP55, RCC1, SPC25, NCAPH, TUBB, NCAPG, NCAPG2, BUB1,…
GOTERM_BP_FAT	GO:0000087~M phase of mitotic cell cycle	84	5.07e-53	KIFC1, KNTC1, PKMYT1, AURKA, PTTG2, AURKB, PTTG1, FAM83D, KIF2C, CDCA8, DDX11, SEH1L, OIP5, CDCA2, NUP37, CDCA5, CCNA2, ASPM, CDCA3, CDC6, KIF11, DSN1, SGOL1, CCNF, KIF15, TPX2, NUSAP1, ESPL1, PBK, UBE2C, WEE1, CDK2, NCAPD2, EML4, MAD2L1, TIMELESS, RCC2, SPAG5, ZWINT, BUB1B, AKAP8, HAUS8, MAD2L2, NEK6, DSCC1, CCDC99, NEK2, HAUS2, HAUS1, TIPIN, CEP55, RCC1, SPC25, NCAPH, TUBB, NCAPG, NCAPG2, BUB1,…
GOTERM_BP_FAT	GO:0048285~organelle fission	84	3.99e-52	KIFC1, KNTC1, PKMYT1, AURKA, PTTG2, AURKB, PTTG1, FAM83D, KIF2C, CDCA8, DDX11, SEH1L, OIP5, CDCA2, NUP37, CDCA5, CCNA2, ASPM, CDCA3, CDC6, KIF11, DSN1, SGOL1, CCNF, KIF15, TPX2, NUSAP1, ESPL1, PBK, UBE2C, WEE1, CDK2, NCAPD2, EML4, MAD2L1, TIMELESS, RCC2, SPAG5, ZWINT, BUB1B, AKAP8, HAUS8, MAD2L2, NEK6, DSCC1, CCDC99, NEK2, HAUS2, HAUS1, TIPIN, CEP55, RCC1, SPC25, NCAPH, TUBB, NCAPG, NCAPG2, BUB1,…
GOTERM_BP_FAT	GO:0051301~cell division	81	1.56e-39	KIFC1, PRC1, KNTC1, PTTG2, AURKB, PTTG1, FAM83D, CDCA8, SEH1L, OIP5, CDCA2, NUP37, CDCA5, CCNA2, ASPM, CDCA3, CDC7, CDC6, KIF11, DSN1, SGOL2, SGOL1, CCNF, NUSAP1, ESPL1, UBE2C, WEE1, CDK2, MCM5, NCAPD2, MAD2L1, TIMELESS, RCC2, SPAG5, ZWINT, BUB1B, CDCA7L, HAUS8, MAD2L2, NEK6, CKS1B, NEK2, HAUS2, HAUS1, TIPIN, CEP55, RCC1, SPC25, NCAPH, NCAPG, NCAPG2, BUB1, FBXO5, SKA3, SKA2, SKA1, ZWILCH, HELLS, …
